# Supplementary material for: The PagKNAT2/6b-PagBOP1/2a Regulatory Module Controls Leaf Morphogenesis in Populus
Source: Int J Mol Sci. 2022 May 17;23(10):5581. doi: 10.3390/ijms23105581 (PMC9145908; doi:10.3390/ijms23105581)
Supplement: Supplementary file 1 [file ijms-23-05581-s001.zip]

Archive with 2 entries (2 files):
- Supplementary Figures.pdf
- Supplementary Tables S1-S4 version.xlsx
