# Supplementary material for: The PagKNAT2/6b-PagBOP1/2a Regulatory Module Controls Leaf Morphogenesis in Populus
Source: Int J Mol Sci. 2022 May 17;23(10):5581. doi: 10.3390/ijms23105581 (PMC9145908; doi:10.3390/ijms23105581)
Supplement: Supplementary file 1 [file ijms-23-05581-s001.zip › Supplementary Tables S1-S4 version.xlsx]

## Sheet: Table S1
Table S1. List of the common-DEGs in 35S::PagKNAT2/6b and PagKNAT2/6b-SRDX plants relative to controls. The genes were detected in the LPI2 to LPI4 of the leaf of the transgenic plants (OE5, OE7, SRDX1, SRDX20) and control (Ctrl) by RNAseq analysis. Gene description is based on Arabidopsis gene database(TAIR, Ver.10). Fold-change (FC) is expressed as the ratio of gene expression in PagKNAT2/6b tr…
id	Symbol	Description	OE5_log2FC	OE7_log2FC	SRDX1_log2FC	SRDX20_log2FC
Potri.001G318500	PHT1;5	phosphate transporter 1;5	_	1.04743	-2.37697	-2.52453
Potri.005G232500	-	Mannose-binding lectin superfamily protein	_	1.0514	-1.49442	_
Potri.006G068100	-	Nucleoside transporter family protein	_	1.11028	-1.61126	-3.3082
Potri.001G202100	AtRLP17	Leucine-rich repeat (LRR) family protein	_	1.06977	_	-1.22239
Potri.006G010200	-	HXXXD-type acyl-transferase family protein	6.92315	6.54061	_	-7.96578
Potri.006G010300	-	HXXXD-type acyl-transferase family protein	6.29174	5.98242	_	-2.84629
Potri.011G156600	LSH6	Protein of unknown function (DUF640)	5.41982	4.75444	-1.60638	-2.86942
Potri.016G040500	BOP2	Ankyrin repeat family protein / BTB/POZ domain-containing protein	4.76685	4.27331	_	-3.03165
Potri.008G131200	-	Polyketide cyclase/dehydrase and lipid transport superfamily protein	4.28267	3.23245	-1.86018	-1.72243
Potri.008G019600	-	Protein of unknown function (DUF3049)	4.08179	3.42602	_	-4.49185
Potri.006G115200	AtGRF3	growth-regulating factor 3	4.0105	3.71478	_	-8.00375
Potri.003G212900	-	Major facilitator superfamily protein	3.71524	3.75434	_	-1.79256
Potri.002G037500	LSH3	Protein of unknown function (DUF640)	3.38247	2.60015	_	-1.75489
Potri.010G186700	-	basic helix-loop-helix (bHLH) DNA-binding superfamily protein	3.37109	2.76871	_	-2.39824
Potri.009G028800	-	Pathogenesis-related thaumatin superfamily protein	3.31598	2.71037	_	-1.0285
Potri.011G145000	HMG1	hydroxy methylglutaryl CoA reductase 1	3.30391	2.51944	_	-1.42561
Potri.017G112300	AS1	myb-like HTH transcriptional regulator family protein	3.2569	3.03152	-1.00701	-4.95109
Potri.001G460400	LSH6	Protein of unknown function (DUF640)	3.21946	3.00802	-1.16643	-2.95197
Potri.008G211800	AtRLP29	receptor like protein 29	3.06723	2.58147	_	-4.23406
Potri.010G068000	-	Protein of unknown function (DUF810)	2.99225	3.15381	_	-3.32193
Potri.006G101100	-	2-oxoglutarate (2OG) and Fe(II)-dependent oxygenase superfamily protein	2.85268	_	_	-2.74723
Potri.001G238900	-	-	2.70774	2.28258	_	-1.45213
Potri.012G091300	PLL19	Pectin lyase-like superfamily protein	2.6381	2.35068	-1.08975	-1.44509
Potri.012G091500	-	Pectin lyase-like superfamily protein	2.57528	2.35889	-1.20554	-1.52301
Potri.010G186000	LBD21	LOB domain-containing protein 21	2.48965	2.10014	-1.25336	-3.41442
Potri.001G308200	ATTPS-CIN	terpene synthase-like sequence-1,8-cineole	2.48589	1.82087	_	-10.1207
Potri.008G071500	LBD21	LOB domain-containing protein 21	2.46156	2.18041	-1.18994	-3.10116
Potri.T096600	CYP81K1	cytochrome P450, family 81, subfamily K, polypeptide 1	2.44739	1.62409	_	-1.73668
Potri.001G120200	AFO	Plant-specific transcription factor YABBY family protein	2.43991	2.16853	_	-4.84549
Potri.001G308300	ATTPS-CIN	terpene synthase-like sequence-1,8-cineole	2.40203	1.92508	_	-10.9119
Potri.T073000	ATTPS-CIN	terpene synthase-like sequence-1,8-cineole	2.39689	1.77887	_	-9.89178
Potri.T072900	ATTPS-CIN	terpene synthase-like sequence-1,8-cineole	2.38033	1.90392	_	-7.69488
Potri.009G000100	YAB2	Plant-specific transcription factor YABBY family protein	2.31845	1.99303	_	-10.4339
Potri.010G195100	-	RING/FYVE/PHD zinc finger superfamily protein	2.30998	1.83667	_	-1.29751
Potri.003G071500	GLIP5	GDSL-motif lipase 5	2.25098	1.8771	_	-1.67084
Potri.002G147000	-	Leucine-rich repeat protein kinase family protein	2.18546	1.85041	_	-1.37027
Potri.005G225600	LSH3	Protein of unknown function (DUF640)	2.17887	1.49118	_	-3.30189
Potri.001G163400	-	Protein of unknown function (DUF581)	2.16487	_	_	-3.34483
Potri.009G076100	LSH6	Protein of unknown function (DUF640)	2.16384	1.83978	_	-1.94636
Potri.005G057600	-	Transducin/WD40 repeat-like superfamily protein	2.05231	2.00523	_	-3.13541
Potri.002G223100	-	-	2.0378	1.94852	_	-2.20074
Potri.018G065400	AtGRF5	growth-regulating factor 5	1.9034	1.29324	_	-9.32942
Potri.003G006100	-	-	1.88639	1.77964	_	-1.29679
Potri.013G150800	-	S-locus lectin protein kinase family protein	1.85333	1.73697	-1.70526	-4.42146
Potri.004G161400	-	Subtilase family protein	1.77142	1.43183	_	-1.9613
Potri.012G076700	-	Gibberellin-regulated family protein	1.7239	1.67871	_	-2.12338
Potri.007G024100	AtHB24	homeobox protein 24	1.7216	1.01032	_	-1.27604
Potri.001G387700	-	Plant protein of unknown function (DUF641)	1.71621	1.34897	_	-1.09115
Potri.001G170500	-	-	1.70597	1.56999	_	-1.40432
Potri.002G049200	-	Plant protein of unknown function (DUF828) with plant pleckstrin homology-like region	1.69531	1.19092	_	-1.08746
Potri.013G002200	APA1	aspartic proteinase A1	1.675	1.31749	_	-1.96355
Potri.015G082200	LOB	Lateral organ boundaries (LOB) domain family protein	1.67157	1.22239	_	-1.79647
Potri.009G145000	CER4	Jojoba acyl CoA reductase-related male sterility protein	1.66935	_	_	-3.56768
Potri.T061900	-	-	1.65851	1.00541	_	-1.46052
Potri.008G019700	-	-	1.64733	1.30392	_	-1.60099
Potri.010G241000	ATCAT6	cationic amino acid transporter 6	1.63937	1.51684	_	-1.42211
Potri.004G105300	-	glycosyl hydrolase family 81 protein	1.60049	1.49618	_	-1.2567
Potri.018G151500	-	chaperone binding;ATPase activators	1.58883	1.4218	_	-2.12324
Potri.010G071200	AT-PHH1	cryptochrome 2	1.58221	1.24904	_	-1.23738
Potri.001G388100	-	-	1.55153	1.17826	_	-1.22925
Potri.019G116800	-	Wound-responsive family protein	1.54565	1.28393	_	-1.37962
Potri.015G132200	ERL1	ERECTA-like 1	1.51486	1.25287	_	-1.27733
Potri.009G114300	ATUSPL1	unknown seed protein like 1	1.51204	1.3939	_	-1.24117
Potri.003G094700	-	Concanavalin A-like lectin protein kinase family protein	1.50401	1.26965	_	-1.15143
Potri.011G076200	-	GDSL-like Lipase/Acylhydrolase superfamily protein	1.50207	_	_	-1.49185
Potri.001G166800	-	inter-alpha-trypsin inhibitor heavy chain-related	1.50076	1.2235	_	-2.49959
Potri.002G102900	ATHB22	homeobox protein 22	1.50021	1.17546	_	-1.20538
Potri.002G018800	-	GDSL-like Lipase/Acylhydrolase superfamily protein	1.47175	1.07782	_	-1.3356
Potri.001G388200	-	-	1.462	_	_	-1.34982
Potri.006G069500	ATSPX2	SPX domain gene 2	1.45657	_	_	-1.1527
Potri.017G086200	ANAC100	NAC domain containing protein 100	1.45042	1.28055	_	-1.27939
Potri.001G387900	-	-	1.44205	1.02774	_	-1.26985
Potri.015G139300	FRS5	FAR1-related sequence 5	1.42734	1.21354	_	-1.25257
Potri.014G129000	-	alpha/beta-Hydrolases superfamily protein	1.41725	1.13243	_	-2.18201
Potri.003G056200	SULTR3;4	sulfate transporter 3;4	1.41504	_	_	-2.05987
Potri.001G410400	DFL1	Auxin-responsive GH3 family protein	1.41225	1.55096	_	-1.75718
Potri.001G119300	-	Plant invertase/pectin methylesterase inhibitor superfamily protein	1.40234	1.72593	_	-10.0945
Potri.006G071200	XTH23	xyloglucan endotransglycosylase 6	1.39043	_	-1.07304	-1.27271
Potri.006G239700	TIP4;1	tonoplast intrinsic protein 4;1	1.37744	1.14809	_	-1.22584
Potri.002G165000	-	Late embryogenesis abundant protein	1.3628	_	_	-2.10865
Potri.001G172300	-	LRR and NB-ARC domains-containing disease resistance protein	1.35509	_	_	-1.58496
Potri.001G388400	-	-	1.35193	_	_	-1.45104
Potri.008G117100	EDF1	AP2/B3 transcription factor family protein	1.33849	_	-1.08579	_
Potri.015G031400	ATACP5	purple acid phosphatase 17	1.32968	_	_	-1.1577
Potri.008G019800	-	Polynucleotidyl transferase, ribonuclease H-like superfamily protein	1.2961	1.02438	_	-1.25309
Potri.008G173600	-	Major facilitator superfamily protein	1.29546	1.48958	_	-2.38143
Potri.014G032300	-	-	1.29471	_	_	-1.78263
Potri.003G096900	-	alpha/beta-Hydrolases superfamily protein	1.28951	1.2573	_	-3.49185
Potri.011G076400	-	GDSL-like Lipase/Acylhydrolase superfamily protein	1.27557	_	_	-1.37445
Potri.001G053400	-	Leucine-rich repeat receptor-like protein kinase family protein	1.2484	_	_	-1.11498
Potri.015G118000	-	SBP (S-ribonuclease binding protein) family protein	1.23962	_	_	-1.40784
Potri.003G050100	ATHB-15	Homeobox-leucine zipper family protein / lipid-binding START domain-containing protein	1.22459	1.01592	_	-1.07289
Potri.003G142500	ATCSLG3	cellulose synthase like G3	1.20885	_	_	-1.95801
Potri.015G013100	ATSOS3	Calcium-binding EF-hand family protein	1.19689	1.02919	_	-1.86994
Potri.006G235100	PFK3	phosphofructokinase 3	1.18975	_	_	-1.29943
Potri.017G052100	AtUGT85A2	UDP-glucosyl transferase 85A2	1.18262	_	_	-1.16945
Potri.011G040900	CYCD6;1	Cyclin D6;1	1.14162	1.02252	_	-1.32698
Potri.001G352100	ATPUP10	purine permease 10	1.14021	1.16078	-1.30303	-2.78329
Potri.001G214700	YAB2	Plant-specific transcription factor YABBY family protein	1.12259	_	_	-2.17384
Potri.001G161500	-	alpha/beta-Hydrolases superfamily protein	1.11976	_	-1.11871	-1.86802
Potri.012G047800	-	Pathogenesis-related thaumatin superfamily protein	1.10227	_	_	-1.09732
Potri.017G052400	AtUGT85A2	UDP-glucosyl transferase 85A2	1.09788	_	_	-1.50648
Potri.004G149800	-	-	1.09225	_	_	-1.74241
Potri.005G122200	ATRL6	RAD-like 6	1.08874	_	_	-2.37069
Potri.001G388800	-	-	1.0833	1.02535	_	-1.15719
Potri.T043900	-	NAD(P)-binding Rossmann-fold superfamily protein	1.02554	_	_	-1.22673
Potri.012G142300	-	Pectinacetylesterase family protein	1.02337	1.00633	_	-1.68243
Potri.003G029400	AtRLP21	receptor like protein 21	-1.62344	_	_	1.35199
Potri.003G084000	-	Bifunctional inhibitor/lipid-transfer protein/seed storage 2S albumin superfamily protein	-1.8985	_	_	1.68515
Potri.003G187200	ATMGL	methionine gamma-lyase	-4.14684	_	_	1.88815
Potri.003G190600	ATMGL	methionine gamma-lyase	-4.07615	_	_	1.96262
Potri.004G017600	-	HXXXD-type acyl-transferase family protein	-1.22597	_	_	1.40711
Potri.004G068500	-	Major facilitator superfamily protein	-1.18312	_	_	1.34656
Potri.004G105700	TBL19	TRICHOME BIREFRINGENCE-LIKE 19	-2.158	_	1.62044	_
Potri.004G182000	ATHCHIB	basic chitinase	-1.20233	_	_	1.04587
Potri.004G191800	WAK2	wall-associated kinase 2	-2.47659	-1.43911	1.17937	_
Potri.004G192000	WAK2	wall-associated kinase 2	-3.72142	-1.84696	1.23499	_
Potri.005G013200	AtRLP14	receptor like protein 14	-3.24793	_	_	1.59756
Potri.005G015700	AtRLP15	receptor like protein 15	-1.54889	_	_	1.03607
Potri.005G028000	HCT	hydroxycinnamoyl-CoA shikimate/quinate hydroxycinnamoyl transferase	_	-1.23934	_	1.17705
Potri.005G028100	HCT	hydroxycinnamoyl-CoA shikimate/quinate hydroxycinnamoyl transferase	-2.15575	-1.14425	_	1.52052
Potri.005G166100	-	VQ motif-containing protein	-1.75774	-1.31543	_	1.90232
Potri.005G176100	-	nodulin MtN21 /EamA-like transporter family protein	-2.92427	-5.06178	_	2.88191
Potri.005G184200	AT2353	gibberellin 20 oxidase 2	-3.30875	_	_	1.41669
Potri.005G232300	ATCKX5	cytokinin oxidase 5	-1.51457	-1.37851	_	1.26072
Potri.006G057900	CYP712A1	cytochrome P450, family 712, subfamily A, polypeptide 1	-2.42824	_	_	2.31402
Potri.006G082700	-	nodulin MtN21 /EamA-like transporter family protein	-2.19878	-2.25449	_	1.56659
Potri.006G278000	-	Protein of unknown function, DUF599	-1.9366	-1.71552	1.10193	1.32911
Potri.007G020200	-	basic helix-loop-helix (bHLH) DNA-binding superfamily protein	_	-1.72792	_	1.442
Potri.007G065400	anac021	NAC domain containing protein 1	-1.1592	_	_	1.0921
Potri.007G135000	MGP	C2H2 and C2HC zinc fingers superfamily protein	_	-2.82103	_	1.83432
Potri.009G024300	-	-	-1.68098	_	_	1.05552
Potri.009G114700	-	-	-2.92322	-2.00775	1.37565	1.40515
Potri.010G119900	IAA32	indole-3-acetic acid inducible 32	-1.04458	-1.04458	_	1.05385
Potri.010G139600	BAS1	Cytochrome P450 superfamily protein	-1.59573	_	_	1.58675
Potri.010G163100	-	Protein of unknown function (DUF1336)	-1.72935	_	1.74837	1.40065
Potri.011G150300	-	2-oxoglutarate (2OG) and Fe(II)-dependent oxygenase superfamily protein	-2.45121	_	_	1.06843
Potri.012G131800	AHG1	Protein phosphatase 2C family protein	-1.37096	_	_	2.02729
Potri.013G115800	-	lectin protein kinase family protein	-7.32193	_	_	1.44846
Potri.013G125000	ATCHITIV	homolog of carrot EP3-3 chitinase	-1.48099	_	_	1.1423
Potri.015G144800	-	PAR1 protein	-1.3087	_	_	1.30001
Potri.017G018700	AtRLP9	receptor like protein 9	-1.7879	_	_	1.04815
Potri.019G125100	-	-	-1.56125	_	1.11027	1.22051
Potri.T090300	CRK10	cysteine-rich RLK (RECEPTOR-like protein kinase) 10	-3.37851	_	_	2.21245

## Sheet: Table S2
Table S2. List of the key-DEGs in 35S::PagKNAT2/6b and PagKNAT2/6b-SRDX plants relative to controls. The genes were detected in the LPI2 to LPI4 of the leaf of the transgenic plants (OE5, OE7, SRDX1, SRDX20) and control (Ctrl) by RNAseq analysis. Gene description is based on Arabidopsis gene database (TAIR, Ver.10). Fold-change (FC) is expressed as the ratio of gene expression in PagKNAT2/6b tran…
Populus trichocarpa Gene ID	Arabidopsis homolog name	Populus alba × P. glandulosa Gene name	Populus alba × P. glandulosa Gene ID	Description	OE5_log2FC	OE7_log2FC	SRDX1_log2FC	SRDX20_log2FC
Potri.016G040500	BOP2	PagBOP1/2a	Pop_A16G030779	Ankyrin repeat family protein / BTB/POZ domain-containing protein	4.76685	4.27331	_	-3.03165
Potri.006G115200	AtGRF3	PagGRF3	Pop_A06G089585	growth-regulating factor 3	4.0105	3.71478	_	-8.00375
Potri.017G112300	AS1	PagAS1c	Pop_A17G021101	myb-like HTH transcriptional regulator family protein	3.2569	3.03152	-1.00701	-4.95109
Potri.010G186000	LBD21	PagLBD21b	Pop_A08G057977	LOB domain-containing protein 21	2.48965	2.10014	-1.25336	-3.41442
Potri.008G071500	LBD21	PagLBD21a	Pop_A10G069611	LOB domain-containing protein 21	2.46156	2.18041	-1.18994	-3.10116
Potri.001G214700	YAB2	PagYAB2a	Pop_G01G067815	Plant-specific transcription factor YABBY family protein	1.12259	_	_	-2.17384
Potri.018G065400	AtGRF5	PagGRF5	Pop_A18G083178	growth-regulating factor 5	1.9034	1.29324	_	-9.32942
Potri.007G024100	AtHB24	PagHB24	Pop_A07G022558	homeobox protein 24	1.7216	1.01032	_	-1.27604
Potri.002G102900	ATHB22	PagHB22	Pop_A02G088657	homeobox protein 22	1.50021	1.17546	_	-1.20538
Potri.015G082200	LOB	PagLOB	Pop_A15G048907	Lateral organ boundaries (LOB) domain family protein	1.67157	1.22239	_	-1.79647

## Sheet: Table S3
Table S3. The number of "CTCTT" element on the promoters of key differentially expressed genes (key- DEGs).
DEGs	Populus alba × P. glandulosa Gene ID	2 kb promoter sequence	“CTCCT” number	"CTCTT" site in Righteous Chains（+）	"CTCTT" site in Antisense Chains（-）
PagGRF3	Pop_A06G089585	TGTTAAGCCTATAAAGTTTATTGACCGAGGAAATTGTGTAATAAAGTGGTGTCCTTGATAAAAGTAATGTGAGGAAGCTCTCAAGTAAAATAGAAGATTAATTTTGAGGAGAAATTAATGTAATTCTCAACCAAAATAAAATAAACTAAGAGAAATTTTTCTTCTCATTCCAGACATAATATCAATGATTCATTTCTTTTAATTGATTATTGCTAAATGTTTTTTTTATTGTTCATCTAAAAAATTTTAGACTGGCTTACGATGTAGCGCAAATCACTGATCTAGCATATACTAAAAGGGCTTGGGTTTTTACAAGAGCAATGAACAATTAAAAGCCAAGTCCATTTTCATTATAGTACTCCATTTTATTTACTTATATATATATATATATATATATAT…	4	-241	-286,-1683,-1849
PagGRF5	Pop_A18G083178	GTTTTATAAGCCCGCGGCAACGCACGGACATGTCATCTCGTAAATGCTATACAAGATTGTCACTAGCGTTAATTTTGTTTTTTTGAGTATTGACCTCCATATAAACCCTGAGCAAAATATGGAAACAAATCATTACCTAGTATTTAACTGAACATAGTTGCTTTTTCTAGATCCCTTAACCTGTGGACTTGATCTGAAGAGTCTATCAATACTGTAGGACTACTGTAGTAATCTGGATTTTTTCGAGTGTTCTTCTTTTCTCATATAAACAGTTCTTCTCCAGATTGTGAAGTATGAAATATCATTATAAATAGGACATTTAGCTTTGCATTGTGTTTTAAATGTGATATTAGGGGCACCTTCTTCCTCATTGTGTCATGTAGCTTTTCATGGATACAC…	4	-106	-31,-857,-1800
PagYAB2a	Pop_G01G067815	ATATTTCTAGCATGCATTATCGTCAAAACAAATAAAATTATAAATAATAATAAAAAAATATCATCAAGATATAAAATACAAGGAAATACTACAAACATATAGATGTAGATGTAGATGCAAGTACAAATCATTCTAGCAGCCTATATTGGTCCGGATATCATCATGATGATTGATCTTTCTATATTTCATTATTTTTCTTTCTTTTTGTAGTTTTGTTTATTTTTATGTAGAAAGAAAATATGATACGTTTAAAACATTTGACTTTAATAATAATGTTCCACTTTACTTTTCAATCCAATTTTCATTGAAATATAATCGATGAAGAGACGGCTCACCCACCTCACTTTGTAGAATTGAAGAATCATGCATGGAAGACAATAAAAACAATCCATCAGCTTC…	7	-581,-1091	-367,-376,-486,-1431,-1675
PagLOB	Pop_A15G048907	AATATATACACTCAGTTATTATAAAAAAAATAATCATAATAAATTTAGTATAAGACGGTTACACTTCAAATCCTTCACACTTGAATTTTAAAAACATTTCATGAAAGAATAATATCTCATTTTTACTTTACTTCTTGTGAGTTCCAAAGGGCAATCTTTAACCAAAAAAAAAAGTGTCATATATAAACTTTGGTCTTGTATTTGACATTGTTTATTGAAATACTGCATTTGATTCATTTGAAAAACAAAAATCAAAATGCATGTGTTATTTTTTTAAAATAAAAAAACTCACCCTCTGTAGAAGCTAGCATATATATATATATAGATTAAATAATTAAAATATTTAAGTAATTTAGATATTGAGGATTACAAAAGTGGTCACAGTCCGTTTTTTTCAAA…	1	NO	-1058
PagLBD21a	Pop_A10G069611	CTCTACAGGGTAGTGTGATGAGCTGCTAATATCGTTTGAAGTTGTTGAAGAGTTTGACATACTCAAATTTGACTGTCGTGTTTGGCTTCCATGCTAGTGATGGTAAAGGGCAATGTTTCATATTTGTAACCTTGTATGCAAATCTTGAATTCCCCCTCACCTCTTTCCGCAATTACAATGTTCTCTTTTCTTAATTAGAATCAGAAATTGTTGTTCAACTCTTGGCTATCTGTGGATTCATGTTGTGTAACTGAAGGAAGTCCAACTCTGGGTACATCAAGCATTTGATCTCCAACTTCGAATTTGAAGTACTCTGTTCATGCATGCACGAGTATTTATTGATCTACAACTTTATCAGATTTGATTAAATAGAGCAAAGACATTAGTTTTTTTTATCAT…	6	-1223,-1778,-1814,-1836	-1204,-1949
PagLBD21b	Pop_A08G057977	TAACAAAAAAAAAAATCAAAATTTGATAAAACGCAATGCTAAACGGTGCAAATCGAGTCAGTAAATAAATTATTTCATTGCCTAGATTAGGAAATGCGTCTCCTGCAAGAAGTTTGGGTTCCCTGCAACTCTCTAGATCCATTCATTTAACAAATTCTGAATAAAAAACTGCATCAAAATCTTATTGCCTTTTTGTGAGAGCAGAGGTAGCCATATTAGGTTTTTTCCTGAAATATGAAGGGGGGAAAAGCTTTATATCGAGGAACAACCCGGCATGGTCTGTGGTTCTGTCTCTGTGGTGATTTTTTCTCTCGGCTCCACCGCCACTGACCGATGTAGATTCCGAACTGGTCTTTTCAGCCTCCAGGTTTTCCATCTTGTGGATAGGGCCAACTTTCT…	6	-269,-716,-1566	-702,-996,-1075
PagHB22	Pop_A02G088657	ACTTTCAACAAAAATAGGAACAGAAGCAGACAGCAGTGCACGCCACGATCACGAACCCTAATTACAATGCCATGTCATCAACATGTCGATATTCAATCTGACCAACAATCGACATCGATCACTAAATGCAATTTTTCTTTTTGTTTTTCATCAAGTCTTAAATTGAAGTGTCTTAATTTTAATGAATATTAGATGATTTATTACCTGCTAAAGTGATCACTTAGCATACTAATAAATAAAGTTAAACCATTGAGAGAACTCTGAAGAGATTAGTCAAGGAAATTAAGGAAAAAGAAGGGCTATTTACTCTTCCATCATACATGTCACTTAATTAGATGGATTGTGGAGATGAATACATAAATAGTCTAGCATATACAGGGCGGAACCAGAAAAAAAATT…	10	-466,-476,-532,-1347,-1493	-49,-1539,-1733
PagHB24	Pop_A07G022558	AAAAAAATAAAAAAATAATTACTACTAAAATTTCAAACACCTCCGTAATTCTCCAATCCTCTGGGGTGATTTTACAATACTAGGGGGGTGCTTTTCTTTTGTTGGCTTGTCTTTATTTTGATTTCTCTCCTCCCTCTGTCGGTGCATAAATATTTCAAAATTCATGATTAAAACCTGCAACACTATCAAGAATGTCTGAGTGCAATAATTCAATTTGGGTGGTTTTAAATGTTTCAGCTACTGCCTGACATTTGGTACGTCCTTGACTTCCAGGACAGTTAAATCTGTGACCTAAAATCTTAATGGTAACATTTCGAGGCTGTGGAAATCATTGCTCCAAGGCTCCAGTCAACTTCCATCTCCAGTTGCAGAGGAACTGAACTTAGCTGTGGATAGCAA…	11	-306,-492,-532,-1347,-1493	-87,-174,-602,-651,-1537,-1544
PagAS1c	Pop_A17G021101	AAAAATAAATTTTTAAAAACACTCTCGTAATTTTTCAGCCACCACTGTGGTGAGGGGATTTTTGGCAGGCTGACGACACATCGTATATTATAATTATTTGTTTTTTAAAAAGAAGTGTTTGACATGTCTTCTGCCCCTTGAAAAAAAAAAGCATAAGCATATTGGGTTACCTAGGCCCGTGCACATAGTCTATTTTTTTCCCCATTGATTTCCTTGAGTTAGTTTGTTTTTTAATTTTACCATTTAATATTAGATTTTTTTTTTATTTTATTCTTCAATAATATTTTTCGTTTTGTTTTTTATGAGATTATCATTGTCTCAAACAAATATCATGATATTATATTAGTGTTTGATTTTACAAGTATCTATTTTTTTTTTATCATATAACAAAATAAAAAT…	6	-181,-220,-253,-369,-934	-529
PagBOP1/2a	Pop_A16G030779	CCATCATTGATAATTTGATGCTTAGTAGAAAAAAGGTTATGCAGCTGGTACGTCCAACACCACCAGGATAATGCCCTTTTCATGTCATAAATATTTAGTTTCTTACTTCTTAAAATGGGCAAAGAGAGTATTTGGAACAGTTAATTGGTTATTATGTAATCTAATTGGGATTGATTTTGGATAATAGATTATTAATTTGGATTCTTGTCATGTCTCTGCTCACATCAACAGACTGCGCGCAGGGATCTATGGTTTCCCCCAAGAGTTTTGACAAGAAAAATTAAAAAAATAAAATAAAATTCAGTGTTAGTTGGCCTTTAGGAAAATACAGGAACAGATTCTTTTTGAAGTTATAACTTTTGTCTTTTGTGGATAAAAAATAAGATATCAAATAATCCA…	13	-18,-35,-66,-155,-166,-782,-1367,-1391	-563,-598,-1450,-1736,-1875

## Sheet: Table S4
Table S4. List of primers used in this study.
Gene	Populus alba × P. glandulosa Gene ID	Populus trichocarpa Gene ID	Forward primer 5’→3’	Reverse primer 5’→3’	Notes	Primer Annealing Temperatures (Forward primer/Reverse primer °C)	Lengths of the amplified fragments
PtACTIN	Pop_A01G010149	Potri.001G309500	AAACTGTAATGGTCCTCCCTCCG	GCATCATCACAATCACTCTCCGA	Realtime	57/55	146
PtUBIQUITIN	Pop_UnG051153	Potri.001G418500	GACTTTGACCGGAAAGACCA	GGAGACGAAGGACAAGGTGA	Realtime	52/54	202
PagKNAT2/6b	Pop_A10G047641	Potri.010G043500	CCTACTTGGATGGTGGGATG	CAGCAAATTGCAGGTTCTCA	Realtime	54/50	164
PagAS1c	Pop_A17G021101	Potri.017G112300	TCCAGGCCAAGTACGGTAAC	GGTCTCCAAGATGTGGTCGT	Realtime	54/54	239
PagLOB	Pop_A15G048907	Potri.015G082200	TCTTTGGAGCAAGCAATGTG	TCAGCATTGGCAGAATCAAG	Realtime	50/50	193
PagLBD21a	Pop_A10G069611	Potri.010G186000	ACAAGGTTTTTGGTGCAAGC	GAGGAGAATTGGCAGCGTAG	Realtime	50/54	228
PagLBD21b	Pop_A08G057977	Potri.008G071500	CTTATGAGGCTGAGGCAAGG	AGCCAAGGTTGGTATCATGC	Realtime	54/52	185
PagHB24	Pop_A07G022558	Potri.007G024100	GAGCATGGGAGGACATGTTT	TGGCCATTGCTGATTTTGTA	Realtime	52/50	180
PagHB22	Pop_A02G088657	Potri.002G102900	AACGGCAAACACAAACACAA	TACCTCACCTCCACCTCCAC	Realtime	52/56	211
PagGRF3	Pop_A06G089585	Potri.006G115200	GAGCCCAGCTGCAAAAATAG	GCACCGGCTAACATGAATCT	Realtime	52/52	165
PagGRF5	Pop_A18G083178	Potri.018G065400	CCCAACACCAGAATCACCTT	CGTCAACCTCCTCTTTCAGC	Realtime	52/54	201
PagYAB2a	Pop_G01G067815	Potri.001G214700	CCCCAATCACAGAAACTGCT	GAACACGCTGCCTCTTCTCT	Realtime	54/54	157
PagBOP1/2b	Pop_A06G062268	Potri.006G043400	TGACCATCATGCTGACCCTA	ACCATAGCTGCGGATTGAAC	Realtime	52/52	171
PagBOP1/2a	Pop_A16G030779	Potri.016G040500	AGAACCGTCGATGGAATCAC	GGTCTCTCTGGCTGCTATGG	Realtime	52/56	247
PagKNAT2/6b	Pop_A10G047641	Potri.010G043500	tcccccgggctgcaggaattcATGGACGGAACGTACGGTCTGCACT	gtcgacggtatcgataagcttTCAGTCGTCTTCTGTAAAGA	pGreenII-62-SK vector construction	75/67	913
PagBOP1/2a promoter	Pop_A16G030779	Potri.016G040500	gtcgacggtatcgataagcttCACATCCTAAGGCCTCGTGTAGTC	cgctctagaactagtggatccCTAGCTAGGGTTGCCTCGTCC	pGreenII 0800-Luc vector construction	71/72	2000
PagKNAT2/6b	Pop_A10G047641	Potri.010G043500	gccatggaggccagtgaattcATGGACGGAACGTACGGTCTGCACT	cagctcgagctcgatggatccTCAGTCGTCTTCTGTAAAGA	pGADT7-Rec2 Vector construction	73/70	913
PagBOP1/2a Pro	Pop_A16G030779	Potri.016G040500	gaattcccggggagctcCATTAGCATCTATTCAAAGA	cggatcgattcgcgaacgcgtTAGCTAGGGTTGCCTCGT	pHIS2 Vector construction	70/72	704
PagBOP1/2a Pro1	Pop_A16G030779	Potri.016G040500	gaattcccggggagctcATGTACTACTCGTACGTCCACA	cggatcgattcgcgaacgcgtGGCTATTCTGGGCGGCTGAGG	pHIS2 Vector construction	70/75	315
PagBOP1/2a Pro2	Pop_A16G030779	Potri.016G040500	gaattcccggggagctcCCTCAGCCGCCCAGAATAGCC	cggatcgattcgcgaacgcgtTAGCTAGGGTTGCCTCGT	pHIS2 Vector construction	74/72	408
PagBOP1/2a P1	Pop_A16G030779	Potri.016G040500	gaattcccggggagctcATGTACTCGTACGTCCACA	cggatcgattcgcgaacgcgtGGCTATTCTGGGCGGCTGAGG	pHIS2 Vector construction	71/75	162
PagBOP1/2a P2	Pop_A16G030779	Potri.016G040500	gaattcccggggagctcCCTCAGCCGCCCAGAATAGCC	cggatcgattcgcgaacgcgtCCTGTGTTCTTCTAAGGATG	pHIS2 Vector construction	74/71	138
PagBOP1/2a P3	Pop_A16G030779	Potri.016G040500	gaattcccggggagctcCATCCTTAGAAGAACACAGG	cggatcgattcgcgaacgcgtTAGCTAGGGTTGCCTCGT	pHIS2 Vector construction	69/72	151
PagBOP1/2a P2M-1	Pop_A16G030779	Potri.016G040500	gaattcccggggagctcCCTCAGCCGCCCAGAATAGCC	TGACCCCCAAAGACCCCCATTC	pHIS2 Vector construction	74/59	87
PagBOP1/2a P2M-2	Pop_A16G030779	Potri.016G040500	GAATGGGGGTCTTTGGGGGTCA	cggatcgattcgcgaacgcgtCCTGTGTTCTTCTAAGGATG	pHIS2 Vector construction	59/71	71
pHIS2			AGGCTGCGCAACTGTTGGG	TCGAGTGCTCTATCGCTAGGGG	pHIS2 Vector sequence	55/59	400
NODCON2GM-biotin			Biotin-CTCTTCTCTTCTCTT	Biotin-AAGAGAAGAGAAGAG	DNA probe for EMSA
